# Supplementary material for: MycoMobilome: a community-focused non-redundant database of transposable element consensus sequences for the fungal kingdom
Source: NAR Genom Bioinform. 2026 Mar 5;8(1):lqag026. doi: 10.1093/nargab/lqag026 (PMC12961425; doi:10.1093/nargab/lqag026)
Supplement: lqag026_Supplemental_Files [file lqag026_supplemental_files.zip]

Archive with 4 entries (4 files):
- Supplementary Table legends.docx
- Supplementary_Figure1.pdf
- Supplementary_Table1.xlsx
- Supplementary_Table2.tsv
