# Supplementary material for: MycoMobilome: a community-focused non-redundant database of transposable element consensus sequences for the fungal kingdom
Source: NAR Genom Bioinform. 2026 Mar 5;8(1):lqag026. doi: 10.1093/nargab/lqag026 (PMC12961425; doi:10.1093/nargab/lqag026)
Supplement: lqag026_Supplemental_Files [file lqag026_supplemental_files.zip › Supplementary_Table2.tsv]

qseqid	sseqid	pident	length	mismatch	gapopen	qstart	qend	sstart	send	evalue	bitscore	stitle	qlen	slen
MycMob1.1_family-101193-decgau_DA#Unknown	XM_066104854.1	81.116	2510	473	1	691	3199	170	2679	0	2108	Pyrenophora tritici-repentis Dimer-Tnp-hAT multi-domain protein (PtrM4_050180), partial mRNA	3367	2679
MycMob1.1_family-112947-sethol_NE#Unknown	XM_066108628.1	82.493	1091	165	23	529	1606	1846	769	0	987	Pyrenophora tritici-repentis TPR-12 multi-domain protein (PtrM4_124050), partial mRNA	1606	1929
MycMob1.1_family-113323-stalon_NE#Unknown	XM_062831400.1	81.717	1619	246	28	32	1644	1626	52	0	1321	Neurospora tetraspora P-loop containing nucleoside triphosphate hydrolase protein (B0H65DRAFT_77652), mRNA	2306	2814
MycMob1.1_family-113655-suidec_PE#Unknown	XM_041328966.1	84.22	1109	151	12	789	1891	213	1303	0	1099	Suillus subaureus WD40-repeat-containing domain protein (BJ212DRAFT_1062891), mRNA	2016	2128
MycMob1.1_family-113784-suilut_PE#Unknown	XM_041310554.1	78.168	1081	199	31	747	1802	1	1069	0	704	Suillus plorans WD40-repeat-containing domain protein (HD556DRAFT_422029), mRNA	1802	1522
MycMob1.1_family-114253-talsti_DA#Unknown	XM_002480732.1	98.686	3957	52	0	2163	6119	2036	5992	0	7033	Talaromyces stipitatus ATCC 10500 reverse transcriptase, putative (TSTA_035690), partial mRNA	6390	5997
MycMob1.1_family-118436-fusvan_NE#Unknown	L20976.1	95.067	2149	94	5	1	2147	858	2996	0	3426	Nectria haematococca mpVI T9 pisatin demethylase gene, complete cds	2147	3276
MycMob1.1_family-12357-rhisal_NE#Unknown	XM_041346419.1	74.741	3282	738	77	416	3653	298	3532	0	1447	Suillus clintonianus TPR-like protein (DEU56DRAFT_478852), mRNA	5580	3628
MycMob1.1_family-124697-lorjun_NE#Unknown	XM_032019125.1	85.243	2033	281	13	920	2948	148	2165	0	2150	Venustampulla echinocandica Uncharacterized protein (BP5553_10502), partial mRNA	2956	2442
MycMob1.1_family-124845-marbru_NE#Unknown	JX294957.1	82.242	794	100	25	303	1093	5	760	0	671	Marssonina brunnea f. sp. 'multigermtubi' strain M6 LysM25p (LysM25) mRNA, complete cds	1299	798
MycMob1.1_family-125584-metgui_NE#Unknown	XM_053160031.1	77.218	2063	450	20	51	2103	336	2388	0	1190	Fusarium falciforme Pyruvate, water dikinase (NCS54_01491000), partial mRNA	2555	2394
MycMob1.1_family-13095-saccer_NE#Unknown	XM_034285060.1	100	566	0	0	1	566	829	264	0	1046	PREDICTED: Drosophila guanche partitioning protein REP2 (LOC117591749), partial mRNA	566	887
MycMob1.1_family-13112-saccer_NE#Unknown	XM_034285060.1	100	444	0	0	1	444	501	58	0	821	PREDICTED: Drosophila guanche partitioning protein REP2 (LOC117591749), partial mRNA	444	887
MycMob1.1_family-131427-setter_NE#Unknown	XM_001935246.2	74.526	2163	503	41	383	2521	3017	879	0	987	Pyrenophora tritici-repentis HET multi-domain protein (PtrM4_119360), partial mRNA	4146	3192
MycMob1.1_family-1316-bipmay_DA#Unknown	AC277309.1	99.943	20897	0	11	2891	23775	35688	14792	0	38512	Bipolaris maydis clone FNFP29-O06, complete sequence	23775	35688
MycMob1.1_family-132320-suibre_NE#Unknown	XM_041303185.1	79.345	1099	187	22	134	1218	1447	375	0	817	Suillus plorans heterokaryon incompatibility protein-domain-containing protein (HD556DRAFT_1379265), mRNA	1218	2013
MycMob1.1_family-13829-suicot_PE#Unknown	XM_041365873.1	84.316	1001	128	13	924	1919	1	977	0	966	Suillus fuscotomentosus WD40-repeat-containing domain protein (F5891DRAFT_1180088), partial mRNA	1919	1449
MycMob1.1_family-138433-consp._NE#Unknown	XM_060422795.1	76.221	5938	1248	142	1614	7487	6589	752	0	3077	Phialemonium atrogriseum ketoacyl-synt-domain-containing protein (QBC33DRAFT_224559), mRNA	10437	6771
MycMob1.1_family-139259-dennan_NE#Unknown	XM_033717599.1	72.229	1552	365	46	1	1516	1745	224	2.4699999999999997e-129	479	Mytilinidion resinicola TPR-like protein (BDZ99DRAFT_437828), partial mRNA	1832	2397
MycMob1.1_family-145767-nosbom_NE#Unknown	GQ916564.1	90.361	581	52	4	3	581	615	37	0	767	Nosema bombycis MITE NbME6, complete sequence	583	643
MycMob1.1_family-150751-suicf._NE#Unknown	XM_041443651.1	92.966	3142	194	13	558	3695	3659	541	0	4584	Suillus discolor CHAT domain-containing protein (F5147DRAFT_819686), partial mRNA	5768	3662
MycMob1.1_family-150815-suicli_NE#Unknown	XM_041359617.1	94.093	3386	194	2	860	4245	3458	79	0	5160	Suillus clintonianus TPR-like protein (DEU56DRAFT_976625), mRNA	4542	3462
MycMob1.1_family-155741-colcer_NE#Unknown	XM_018300496.1	80.677	1004	160	27	493	1475	1233	243	0	808	Colletotrichum higginsianum IMI 349063 major facilitator superfamily transporter (CH63R_05521), partial mRNA	1722	1512
MycMob1.1_family-156646-dacmac_NE#Unknown	XM_069439152.1	73.069	1437	333	48	82	1491	145	1554	3.1799999999999995e-162	588	Thermothelomyces heterothallicus CBS 202.75 sugar transporter-like protein (P884DRAFT_212548), partial mRNA	1491	1668
MycMob1.1_family-161239-liptet_NE#Unknown	XM_056191377.1	93.547	1720	97	5	614	2324	1715	1	0	2573	Lipomyces tetrasporus general substrate transporter (POJ06DRAFT_67189), mRNA	2963	2143
MycMob1.1_family-167365-pyrtri_NE#Unknown	XM_066110351.1	78.84	638	102	31	68	690	950	331	5.509999999999999e-112	420	Pyrenophora tritici-repentis ComEC, membrane metal-binding protein (PtrM4_154190), partial mRNA	690	1203
MycMob1.1_family-169707-suiaci_NE#Unknown	XM_041451276.1	87.94	3151	372	4	321	3470	4020	877	0	3736	Suillus bovinus CHAT domain-containing protein (EDB93DRAFT_1230159), partial mRNA	4611	4249
MycMob1.1_family-170156-suiqui_NE#Unknown	XM_041453894.1	83.005	4113	676	13	839	4947	5907	1814	0	3821	Suillus bovinus CHAT domain-containing protein (EDB93DRAFT_1256143), partial mRNA	6449	5907
MycMob1.1_family-174860-conlig_NE#Unknown	XM_062831400.1	74.493	1874	408	57	150	1979	324	2171	0	891	Neurospora tetraspora P-loop containing nucleoside triphosphate hydrolase protein (B0H65DRAFT_77652), mRNA	2103	2814
MycMob1.1_family-17808-canboi_NE#Unknown	AB125901.1	89.972	1067	105	2	2	1067	1165	100	0	1421	Candida boidinii ADH2 gene for alcohol dehydrogenase, complete cds	1067	1268
MycMob1.1_family-182993-pirfin_NE#Unknown	AY082395.1	84.259	1512	218	14	159	1664	331	1828	0	1554	Piromyces sp. E2 exoglucanase Cel6A (cel6A) gene, complete cds	1931	1920
MycMob1.1_family-184130-plesp._NE#Unknown	XM_033829697.1	83.799	2722	426	12	766	3478	2716	1	0	2656	Trematosphaeria pertusa kinesin light chain (BU26DRAFT_522092), mRNA	4190	2934
MycMob1.1_family-184277-podaff_NE#Unknown	XM_062831400.1	79.461	2079	397	19	1234	3303	60	2117	0	1576	Neurospora tetraspora P-loop containing nucleoside triphosphate hydrolase protein (B0H65DRAFT_77652), mRNA	3303	2814
MycMob1.1_family-185797-puccor_NE#Unknown	OC888429.1	97.193	855	23	1	627	1480	387	1241	0	1465	Medioppia subpectinata	1487	1425
MycMob1.1_family-194438-endpus_NE#Unknown	HM193190.1	85.201	696	88	12	1	693	1034	351	0	725	Endocarpon pusillum clone A37 unknown protein mRNA, complete cds	1078	1056
MycMob1.1_family-20346-fuscuc_NE#Unknown	XM_053159414.1	75.765	1275	286	21	1	1259	1619	352	0	713	Fusarium falciforme MFS domain-containing protein (NCS54_01425800), partial mRNA	1597	1692
MycMob1.1_family-205607-suipla_NE#Unknown	XM_041379902.1	88.114	3382	355	19	135	3508	218	3560	0	4034	Suillus subalutaceus TPR-like protein (DFJ58DRAFT_332378), mRNA	5685	3628
MycMob1.1_family-205786-suisub_NE#Unknown	XM_041437317.1	81.567	651	82	20	632	1278	957	341	1.3e-140	516	Suillus discolor WD40-repeat-containing domain protein (F5147DRAFT_694585), mRNA	1278	972
MycMob1.1_family-212513-golcic_NE#Unknown	KM220875.1	93.478	138	6	2	19	156	7	141	2.0999999999999998e-47	204	Golovinomyces orontii effector protein OEC77 precursor (OEC77) mRNA, partial cds	263	144
MycMob1.1_family-212602-henbla_NE#Unknown	XM_004177610.1	87.556	1567	189	6	28	1591	1725	162	0	1882	Henningerozyma blattae CBS 6284 sugar porter family MFS transporter (TBLA0A03390), partial mRNA	1599	1725
MycMob1.1_family-212604-henbla_NE#Unknown	XM_004181772.1	86.622	1196	160	0	12	1207	1196	1	0	1421	Henningerozyma blattae CBS 6284 alkene reductase (TBLA0G03670), partial mRNA	1213	1203
MycMob1.1_family-218143-puccor_NE#Unknown	OC911641.1	84.346	428	31	10	7	431	395	1	6.96e-102	387	Medioppia subpectinata	850	561
MycMob1.1_family-219741-rhives_NE#Unknown	XM_041327289.1	77.863	3641	691	52	1225	4806	3997	413	0	2484	Suillus paluster CHAT domain-containing protein (EDB91DRAFT_444290), mRNA	4806	4081
MycMob1.1_family-226819-dicsqu_NE#Unknown	XM_007363334.1	81.725	1959	332	17	727	2677	2618	678	0	1685	Dichomitus squalens LYAD-421 SS1 HET-domain-containing protein (DICSQDRAFT_101609), mRNA	2678	2940
MycMob1.1_family-227205-entmam_NE#Unknown	AY210738.1	82.845	478	73	7	243	719	717	248	9.679999999999999e-115	429	Entoleuca mammata specimen-voucher JP21 Hgag marker locus	727	913
MycMob1.1_family-227664-friend_NE#Unknown	XM_064840368.1	80.4	1949	346	28	389	2322	1943	16	0	1458	Recurvomyces mirabilis serine/threonine-protein kinase dbf2 (DBF2), partial mRNA	2545	2043
MycMob1.1_family-227933-gansin_NE#Unknown	LR728792.1	94.084	524	29	2	1	522	45	568	0	811	Ganoderma boninense J9VNH2 gene for FAD-binding FR-type domain-containing protein	645	777
MycMob1.1_family-231084-lipsta_NE#Unknown	XM_066937226.1	79.238	1050	198	12	478	1517	1056	17	0	750	Lipomyces doorenjongii zinc-binding loop region of homing endonuclease-domain-containing protein (V1508DRAFT_362286), partial mRNA	1698	1068
MycMob1.1_family-231903-mictri_NE#Unknown	XM_046151964.1	91.745	1599	129	3	63	1658	733	2331	0	2231	Microdochium trichocladiopsis P-loop containing nucleoside triphosphate hydrolase protein (B0I36DRAFT_298887), partial mRNA	2979	2368
MycMob1.1_family-234255-neolan_NE#Unknown	JF906719.1	90.455	2284	189	12	570	2852	1	2256	0	3029	Neocallimastix patriciarum isolate W5-CAT26-68 putative cellulase mRNA, complete cds	3304	2268
MycMob1.1_family-236183-pucgra_NE#Unknown	XM_003330479.2	79.055	2096	374	43	330	2387	201	2269	0	1489	Puccinia graminis f. sp. tritici CRL 75-36-700-3 FunK1 6 (PGTG_12064), mRNA	3031	2512
MycMob1.1_family-238958-suicf._NE#Unknown	XM_041453894.1	84.48	4375	656	12	1095	5465	5907	1552	0	4438	Suillus bovinus CHAT domain-containing protein (EDB93DRAFT_1256143), partial mRNA	7451	5907
MycMob1.1_family-239159-suilak_NE#Unknown	XM_041454401.1	86.635	2903	380	3	1950	4844	799	3701	0	3278	Suillus bovinus TPR-like protein (EDB93DRAFT_1275877), partial mRNA	5209	5393
MycMob1.1_family-239420-talsti_NE#Unknown	XM_002478141.1	90.504	2938	275	3	258	3193	2939	4	0	3952	Talaromyces stipitatus ATCC 10500 kinesin, putative (TSTA_084540), partial mRNA	3352	3921
MycMob1.1_family-239424-talsti_NE#Unknown	XM_002339888.1	91.434	2650	227	0	1363	4012	981	3630	0	3729	Talaromyces stipitatus ATCC 10500 Pfs, NACHT and Ankyrin domain protein (TSTA_060370), partial mRNA	4012	5033
MycMob1.1_family-242337-armtab_NE#Unknown	XM_060479803.1	95.573	655	24	4	15	668	1	651	0	1044	Desarmillaria tabescens glycoside hydrolase superfamily (EV420DRAFT_1724139), partial mRNA	935	1258
MycMob1.1_family-242762-aspnid_NE#Unknown	XM_073770113.1	71.316	889	210	38	1	862	529	1399	1.2700000000000001e-64	263	Aspergillus stella-maris aldehyde dehydrogenase domain-containing protein (BDV14DRAFT_181779), mRNA	881	1769
MycMob1.1_family-246750-horwer_NE#Unknown	XM_049364734.1	79.81	946	177	13	1	939	451	1389	0	704	Alternaria triticimaculans 26S protease regulatory subunit (MTS2), partial mRNA	1507	1389
MycMob1.1_family-248657-lipsta_NE#Unknown	XM_066941855.1	87.145	669	73	10	491	1154	282	942	0	756	Lipomyces doorenjongii HNH endonuclease-domain-containing protein (V1508DRAFT_429037), partial mRNA	1316	942
MycMob1.1_family-252558-nosbom_NE#Unknown	EF683106.1	91.491	1187	97	2	519	1705	1183	1	0	1646	Nosema bombycis hypothetical spore wall protein (HSWP6) gene, complete cds	2149	1464
MycMob1.1_family-252620_LQGenome-noscer_DA#Unknown	XM_024476511.1	94.606	964	50	2	348	1310	1	963	0	1495	Nosema ceranae krab-a domain-containing protein 2-like protein (AAJ76_81000991), partial mRNA	1601	969
MycMob1.1_family-256123-suibru_NE#Unknown	XM_041311426.1	83.239	3007	472	28	1453	4443	3256	266	0	2924	Suillus plorans CHAT domain-containing protein (HD556DRAFT_725037), mRNA	5466	3361
MycMob1.1_family-256129-suibru_NE#Unknown	XM_041379908.1	86.697	2879	352	15	990	3840	2951	76	0	3171	Suillus subalutaceus CHAT domain-containing protein (DFJ58DRAFT_333970), mRNA	5751	3123
MycMob1.1_family-256466-suipal_NE#Unknown	XM_041318109.1	91.622	1110	75	11	56	1149	1607	500	0	1539	Suillus paluster interferon-inducible GTPase-domain-containing protein (EDB91DRAFT_1118736), mRNA	1834	1674
MycMob1.1_family-265886-linpen_DA#Unknown	XM_040883837.1	99.538	1516	0	6	1	1509	34	1549	0	2754	Linderina pennispora DEAD-domain-containing protein (DL89DRAFT_174299), mRNA	2135	1549
MycMob1.1_family-265952-lipsta_NE#Unknown	XM_066937197.1	86.698	639	83	2	40	677	880	243	0	719	Lipomyces doorenjongii HNH endonuclease-domain-containing protein (V1508DRAFT_361646), partial mRNA	1262	885
MycMob1.1_family-266238-macano_PE#Unknown	XM_033709042.1	85.372	2502	317	31	702	3194	2	2463	0	2634	Macroventuria anomochaeta beta transducin-like protein HET-E4s (BU25DRAFT_438079), partial mRNA	3880	3369
MycMob1.1_family-267611-muccor_NE#Unknown	XM_023608490.1	89.837	246	22	1	174	416	67	312	2.63e-83	324	Rhizopus microsporus ATCC 52813 ribosomal protein 60S (RHIMIDRAFT_236167), partial mRNA	423	324
MycMob1.1_family-270226-penchr_NE#Unknown	AM920422.1	96.569	18277	510	57	1	18223	34	18247	0	30345	Penicillium chrysogenum Wisconsin 54-1255 complete genome, contig Pc00c07	18223	28520
MycMob1.1_family-270228-penchr_DA#Unknown	AM920422.1	96.395	16783	477	54	1	16717	16723	3	0	27715	Penicillium chrysogenum Wisconsin 54-1255 complete genome, contig Pc00c07	20957	28520
MycMob1.1_family-271692-rhisol_NE#Unknown	DQ848983.1	74.799	869	193	21	359	1217	1410	558	1.66e-114	429	Thanatephorus cucumeris endo-polygalacturonase gene, complete cds	1217	1410
MycMob1.1_family-273871-suibov_NE#Unknown	XM_041452912.1	90.986	3994	346	7	1416	5408	4671	691	0	5409	Suillus bovinus CHAT domain-containing protein (EDB93DRAFT_1249780), partial mRNA	6360	4671
MycMob1.1_family-28744-purlil_NE#Unknown	XM_007818408.2	77.588	2164	435	34	4	2145	2214	79	0	1424	Metarhizium robertsii ARSEF 23 Protein kinase-like protein (MAA_00410), partial mRNA	2435	2505
MycMob1.1_family-29736-rhimic_NE#Unknown	XM_023605209.1	83.738	2306	351	16	31	2326	2992	701	0	2296	Rhizopus microsporus ATCC 52813 plasma-membrane proton-e (RHIMIDRAFT_10892), mRNA	3168	3027
MycMob1.1_family-3528-epinig_NE#Unknown	KY471560.1	82.51	3442	563	32	1	3418	2891	6317	0	3169	Curvularia lunata strain CX-3 nonribosomal peptide synthetase 8 (NPS8) gene, complete cds	5979	6378
MycMob1.1_family-3546-epinig_NE#Unknown	KY471560.1	82.516	3792	612	42	1090	4854	6182	2415	0	3434	Curvularia lunata strain CX-3 nonribosomal peptide synthetase 8 (NPS8) gene, complete cds	4905	6378
MycMob1.1_family-36617-dicsqu_NE#Unknown	XM_007367325.1	83.682	2292	300	37	1	2280	54	2283	0	2218	Dichomitus squalens LYAD-421 SS1 HET-domain-containing protein (DICSQDRAFT_88730), mRNA	3195	2338
MycMob1.1_family-36652-disaci_PE#Unknown	XM_033602353.1	91.884	2489	200	2	8	2495	19	2506	0	3567	Dissoconium aciculare CBS 342.82 HET-domain-containing protein (K489DRAFT_347579), mRNA	2925	3443
MycMob1.1_family-38998-hypper_NE#Unknown	XM_046242386.1	75.234	1817	398	36	341	2117	2087	283	0	920	Ilyonectria robusta serine/threonine-protein kinase Sgk2 (BGZ61DRAFT_375141), partial mRNA	2221	2361
MycMob1.1_family-48290-suioch_NE#Unknown	XM_041314360.1	92.077	366	28	1	1	365	319	684	1.17e-141	518	Suillus paluster WD40-repeat-containing domain protein (EDB91DRAFT_1060596), partial mRNA	439	684
MycMob1.1_family-52227-aspsac_NE#Unknown	XM_025579239.1	79.797	1183	207	24	1	1167	1773	607	0	917	Aspergillus saccharolyticus JOP 1030-1 MFS transporter (BP01DRAFT_417180), partial mRNA	1167	1862
MycMob1.1_family-55978-lacame_NE#Unknown	XM_001890538.1	90.279	2685	261	0	1	2685	3759	1075	0	3592	Laccaria bicolor S238N-H82 tetratricopeptide repeat-containing protein (LACBIDRAFT_398227), partial mRNA	5325	4233
MycMob1.1_family-56081-lacbic_NE#Unknown	XM_001884406.1	89.418	2627	268	5	999	3617	1300	3924	0	3419	Laccaria bicolor S238N-H82 tetratricopeptide repeat-containing protein (LACBIDRAFT_391078), partial mRNA	4599	4713
MycMob1.1_family-57509-lipsta_NE#Unknown	XM_066894505.1	80.098	1221	237	6	396	1614	397	1613	0	957	Lipomyces chichibuensis general substrate transporter (V1513DRAFT_258660), mRNA	1647	1743
MycMob1.1_family-68186-exoxen_NE#Unknown	XM_009159326.1	92.078	4355	301	18	68	4394	4343	5	0	6253	Exophiala dermatitidis NIH/UT8656 Cu2+-exporting ATPase (HMPREF1120_05163), mRNA	8694	4343
MycMob1.1_family-68787-gansin_NE#Unknown	LR729875.1	76.146	851	154	39	387	1212	987	161	2.54e-113	425	Ganoderma boninense Q6TDT0 gene for Superoxide dismutase (EC 1.15.1.1)	1435	987
MycMob1.1_family-70817-lenflu_NE#Unknown	XM_033829697.1	83.631	2297	368	8	562	2854	57	2349	0	2261	Trematosphaeria pertusa kinesin light chain (BU26DRAFT_522092), mRNA	2854	2934
MycMob1.1_family-71411-marpte_NE#Unknown	XM_040886148.1	76.855	1240	268	11	9	1246	145	1367	0	776	Linderina pennispora MFS general substrate transporter (DL89DRAFT_264209), mRNA	1323	1661
MycMob1.1_family-7163-metchl_NE#Unknown	XM_018290163.1	84.423	841	105	15	192	1030	1	817	0	852	Pochonia chlamydosporia 170 C2H2-type zinc-finger domain-containing protein (VFPPC_12223), partial mRNA	1218	960
MycMob1.1_family-72302-muccor_NE#Unknown	XM_051574172.1	84.677	3100	436	31	4	3085	3159	81	0	3295	Gilbertella persicaria P-loop containing nucleoside triphosphate hydrolase protein (B0P05DRAFT_463580), partial mRNA	3205	3159
MycMob1.1_family-7241_LQGenome-modren_NE#Unknown	XM_051556295.1	78.298	1175	234	16	163	1328	134	1296	0	780	Gamsiella multidivaricata putative subtilase-family protease (BC939DRAFT_456217), mRNA	1329	1531
MycMob1.1_family-75253-podcur_NE#Unknown	XM_062777253.1	83.858	2255	360	4	351	2603	2253	1	0	2207	Dichotomopilus funicola NACHT domain-containing protein (C8A04DRAFT_12208), partial mRNA	2928	2301
MycMob1.1_family-78377-suisub_PE#Unknown	XM_041343293.1	78.927	1324	225	38	1	1311	213	1495	0	922	Suillus subaureus WD40-repeat-containing domain protein (BJ212DRAFT_475189), mRNA	2497	2140
MycMob1.1_family-78444-suivar_NE#Unknown	XM_041296086.1	89.453	3878	401	4	501	4377	4653	783	0	4951	Suillus plorans CHAT domain-containing protein (HD556DRAFT_112193), mRNA	5988	4769
MycMob1.1_family-85353-golcic_NE#Unknown	KM220885.1	93.269	104	7	0	1	104	107	4	8.49e-34	158	Golovinomyces orontii effector protein OEC97 precursor (OEC97) mRNA, partial cds	152	186
MycMob1.1_family-92604-poddec_PE#Unknown	XM_062777253.1	78.483	2268	453	23	547	2789	1	2258	0	1587	Dichotomopilus funicola NACHT domain-containing protein (C8A04DRAFT_12208), partial mRNA	3551	2301
MycMob1.1_family-98433-ambphi_NE#Unknown	XM_064905111.1	73.139	1612	398	28	3	1598	1758	166	0	678	Scheffersomyces coipomensis general amino acid permease (DFJ63DRAFT_288009), partial mRNA	1646	1758
MycMob1.1_family-99109-aspaur_NE#Unknown	XM_002481803.1	84.131	1714	264	8	360	2069	2663	954	0	1788	Talaromyces stipitatus ATCC 10500 kinesin light chain, putative (TSTA_116460), partial mRNA	2147	2963
